# Supplementary material for: Identification and Validation of Immune-Related Methylation Clusters for Predicting Immune Activity and Prognosis in Breast Cancer
Source: Front Immunol. 2021 Jun 30;12:704557. doi: 10.3389/fimmu.2021.704557 (PMC8278823; doi:10.3389/fimmu.2021.704557)
Supplement: Supplementary List 1 — List of 1812 immune-related genes from ImmPort. [file Table_1.xlsx]

## Sheet: gene
gene	type
AZGP1	immune
B2M	immune
CALR	immune
CANX	immune
CD1A	immune
CD1B	immune
CD1C	immune
CD1D	immune
CD1E	immune
CD4	immune
CD8A	immune
CD8B	immune
CD74	immune
CREB1	immune
CTSB	immune
CTSE	immune
CTSL1	immune
CTSS	immune
FCER1G	immune
FCGRT	immune
PDIA3	immune
HFE	immune
HLA-A	immune
HLA-B	immune
HLA-C	immune
HLA-DMA	immune
HLA-DMB	immune
HLA-DOA	immune
HLA-DOB	immune
HLA-DPA1	immune
HLA-DPB1	immune
HLA-DQA1	immune
HLA-DQA2	immune
HLA-DQB1	immune
HLA-DRA	immune
HLA-DRB1	immune
HLA-DRB3	immune
HLA-DRB4	immune
HLA-DRB5	immune
HLA-E	immune
HLA-F	immune
HLA-G	immune
HLA-H	immune
MR1	immune
HSPA1A	immune
HSPA1B	immune
HSPA1L	immune
HSPA2	immune
HSPA4	immune
HSPA5	immune
HSPA6	immune
HSPA8	immune
HSP90AA1	immune
HSP90AB1	immune
ICAM1	immune
IFNA1	immune
IFNA2	immune
IFNA4	immune
IFNA5	immune
IFNA6	immune
IFNA7	immune
IFNA8	immune
IFNA10	immune
IFNA13	immune
IFNA14	immune
IFNA16	immune
IFNA17	immune
IFNA21	immune
IFNG	immune
KIR2DL1	immune
KIR2DL2	immune
KIR2DL3	immune
KIR2DL4	immune
KIR2DS1	immune
KIR2DS3	immune
KIR2DS4	immune
KIR2DS5	immune
KIR3DL1	immune
KIR3DL2	immune
KLRC1	immune
KLRC2	immune
KLRC3	immune
KLRD1	immune
LTA	immune
CIITA	immune
MICA	immune
MICB	immune
NFYA	immune
NFYB	immune
NFYC	immune
LGMN	immune
PSMB8	immune
PSMC1	immune
PSMC2	immune
PSMC3	immune
PSMC4	immune
PSMC5	immune
PSMC6	immune
PSMD1	immune
PSMD2	immune
PSMD3	immune
PSMD4	immune
PSMD5	immune
PSMD7	immune
PSMD8	immune
PSMD10	immune
PSMD11	immune
PSMD13	immune
PSME1	immune
PSME2	immune
RELB	immune
RFX5	immune
RFXAP	immune
SLC10A2	immune
TAP1	immune
TAP2	immune
TAPBP	immune
THBS1	immune
SHFM1	immune
KLRC4	immune
AP3B1	immune
RFXANK	immune
PSMD6	immune
PSME3	immune
PSMD14	immune
CLEC4M	immune
IFI30	immune
PROCR	immune
ADRM1	immune
KIAA0368	immune
TRPC4AP	immune
CD209	immune
UBXN1	immune
ERAP1	immune
TAPBPL	immune
KIR2DL5A	immune
ERAP2	immune
ULBP3	immune
ULBP2	immune
ULBP1	immune
KIR3DL3	immune
RAET1E	immune
RAET1L	immune
UBR1	immune
RAET1G	immune
PDIA2	immune
HAMP	immune
PI3	immune
CAMP	immune
DEFB4	immune
PPBP	immune
REG3G	immune
CXCL14	immune
CXCL16	immune
SLPI	immune
IL8	immune
CXCL10	immune
CXCL9	immune
CXCL5	immune
CXCL11	immune
CXCL6	immune
CXCL1	immune
CXCL12	immune
CXCL13	immune
CXCL2	immune
PF4	immune
XCL1	immune
CXCL3	immune
DEFB103A	immune
CCL13	immune
CCL1	immune
DEFB1	immune
CCL8	immune
ELANE	immune
DEFB103B	immune
DEFA3	immune
DEFA1	immune
TMSB10	immune
DEFA6	immune
DEFA5	immune
DEFA4	immune
LCN2	immune
LCN1	immune
COLEC10	immune
BPI	immune
S100A9	immune
S100A8	immune
DCD	immune
LCN6	immune
S100A12	immune
HTN3	immune
LCN8	immune
LOC728358	immune
CCR10	immune
CELA1	immune
DEFB106A	immune
PENK	immune
BPIL2	immune
MMP12	immune
BPIL3	immune
LEAP2	immune
SFTPD	immune
LCN9	immune
BPIL1	immune
PTGDS	immune
TMSB4X	immune
PGLYRP1	immune
ZC3HAV1	immune
TMSB15A	immune
S100B	immune
S100A13	immune
S100A6	immune
DEFB119	immune
DEFB107A	immune
DEFB105A	immune
SERPIND1	immune
DEFB129	immune
DEFB127	immune
S100P	immune
S100A7	immune
DEFB104A	immune
DEFB126	immune
DEFB106B	immune
DEFB104B	immune
DEFB107B	immune
PGLYRP3	immune
PGLYRP2	immune
S100A10	immune
S100A2	immune
DEFB125	immune
DEFB123	immune
DEFB105B	immune
DEFB132	immune
C20orf185	immune
LCN12	immune
PGLYRP4	immune
S100A11	immune
S100A5	immune
S100A3	immune
S100A1	immune
DEFB128	immune
DEFB108B	immune
HTN1	immune
LMBR1L	immune
S100A7A	immune
DEFB118	immune
COLEC12	immune
TMSB4Y	immune
DEFB131	immune
DEFB134	immune
DEFB130	immune
DEFB124	immune
DEFB121	immune
DEFB116	immune
DEFB115	immune
DEFB114	immune
DEFB113	immune
DEFB112	immune
DEFB110	immune
TMSB15B	immune
DEFB133	immune
S100Z	immune
MAVS	immune
TMSL3	immune
S100A14	immune
LCN10	immune
S100A16	immune
DEFB137	immune
DEFB136	immune
DEFB117	immune
DEFB111	immune
ZC3HAV1L	immune
S100A7L2	immune
LOC731414	immune
LOC730963	immune
COLEC2	immune
DEFB4P	immune
C20orf186	immune
IFNAR1	immune
AZU1	immune
LOC729523	immune
LOC100130154	immune
LOC100134379	immune
LOC100134289	immune
LOC100129216	immune
DEFA1A3	immune
LOC100131433	immune
LCN1L1	immune
S100G	immune
LOC648637	immune
LOC100130969	immune
LOC100133267	immune
LOC100133128	immune
LOC100128174	immune
TCHHL1	immune
TINAGL1	immune
IFNGR1	immune
SLC22A17	immune
WFIKKN1	immune
WFDC2	immune
IL6	immune
UMODL1	immune
TGFB1	immune
PF4V1	immune
MMP9	immune
KAL1	immune
TLR4	immune
SPAG11B	immune
A2M	immune
NFKB1	immune
APOBEC3G	immune
FABP6	immune
NOD2	immune
MBL2	immune
SFTPA1B	immune
RBP1	immune
TLR2	immune
SLC40A1	immune
PLAU	immune
IL1B	immune
PAEP	immune
HFE2	immune
MUC5AC	immune
OBP2A	immune
PLTP	immune
MX1	immune
DDX58	immune
IL29	immune
IRF3	immune
SFTPA2	immune
SFTPA2B	immune
LPA	immune
LBP	immune
RBP4	immune
SFTPA1	immune
NOX4	immune
LTF	immune
IFNB1	immune
RBP5	immune
FABP7	immune
FABP5	immune
FABP3	immune
FABP2	immune
FABP4	immune
R3HDML	immune
C20orf71	immune
C20orf114	immune
OASL	immune
CRABP2	immune
CRABP1	immune
RBP7	immune
DUOX1	immune
OBP2B	immune
RBP2	immune
LCN15	immune
CETP	immune
FABP12	immune
FABP9	immune
PLUNC	immune
LCNL1	immune
C8G	immune
SPAG11A	immune
PI15	immune
NOX1	immune
PMP2	immune
APOD	immune
ORM2	immune
ORM1	immune
TNF	immune
CTSG	immune
PRTN3	immune
MAPK1	immune
PML	immune
AEN	immune
CYBB	immune
C20orf70	immune
ISG20	immune
BCL3	immune
ISG20L2	immune
NOX5	immune
NOX3	immune
DUOX2	immune
TLR3	immune
TFRC	immune
IFIH1	immune
LRP1	immune
TRIM5	immune
IDO1	immune
GDF15	immune
NEDD4	immune
ADIPOQ	immune
STAT3	immune
STAT1	immune
IL28A	immune
SOCS3	immune
SEMG1	immune
TNFSF10	immune
CCL20	immune
SOCS1	immune
RNASEL	immune
IRF1	immune
IL15	immune
APOBEC3F	immune
RARRES3	immune
CHIT1	immune
CD40	immune
TLR7	immune
PPIA	immune
ZYX	immune
NLRX1	immune
PGC	immune
VEGFA	immune
IKBKE	immune
ISG15	immune
DHX58	immune
TNFAIP3	immune
TFR2	immune
FCN2	immune
MUC4	immune
F2R	immune
ELN	immune
IL27	immune
MAPT	immune
LYZ	immune
CCL5	immune
LEP	immune
CYLD	immune
KLKB1	immune
CST4	immune
CSRP1	immune
MAPK14	immune
JUN	immune
ITGAV	immune
IRF5	immune
CCR6	immune
IL12B	immune
TLR8	immune
GNLY	immune
CD81	immune
EIF2AK2	immune
APOM	immune
CACYBP	immune
NOD1	immune
MAPK8	immune
MAPK3	immune
BST2	immune
BPHL	immune
PLA2G2A	immune
GRN	immune
NEWENTRY	immune
PDGFRA	immune
GNAI1	immune
WNT5A	immune
FURIN	immune
ADAR	immune
TYK2	immune
NOS2	immune
TRAF3	immune
TPT1	immune
TPM2	immune
NEO1	immune
AHNAK	immune
TLR1	immune
TK2	immune
PRDX2	immune
MX2	immune
FGF2	immune
FGA	immune
TCF7L2	immune
F2RL1	immune
DAK	immune
MSR1	immune
NFKBIZ	immune
LMBR1	immune
SPINLW1	immune
SRC	immune
MPO	immune
ELAVL1	immune
ROBO3	immune
SP1	immune
SOD1	immune
PDF	immune
DLL4	immune
ECD	immune
SLC11A1	immune
DMBT1	immune
TMEM173	immune
SKIV2L	immune
SEMG2	immune
DES	immune
DCK	immune
DAXX	immune
TNFRSF10A	immune
TNFRSF10B	immune
EED	immune
CCL4	immune
LIMS1	immune
LALBA	immune
APOBEC3H	immune
TMPRSS6	immune
SPINK5	immune
MARCO	immune
BECN1	immune
TNFSF11	immune
KNG1	immune
CSK	immune
KLRK1	immune
KCNH2	immune
JUND	immune
JAK1	immune
CLDN4	immune
CCL28	immune
RNASE3	immune
RN7SL1	immune
IRF7	immune
IREB2	immune
ILK	immune
IL18	immune
IL17A	immune
LTB4R	immune
APOBEC3A	immune
MASP2	immune
TRIM27	immune
RELA	immune
IL7R	immune
IL1A	immune
PTX3	immune
IFNAR2	immune
IFN1@	immune
SYTL1	immune
APOBEC3C	immune
DDX17	immune
PTGS2	immune
HTR1A	immune
SEPT-7	immune
CD40LG	immune
CD14	immune
MASP1	immune
PROC	immune
MAP2K2	immune
MAP2K1	immune
HRG	immune
NDRG1	immune
IRF9	immune
TRIM22	immune
LANCL1	immune
PPP4C	immune
HMOX1	immune
HMGB1	immune
RNASE7	immune
ABCC4	immune
HGF	immune
HDAC1	immune
IL28RA	immune
PLSCR1	immune
BACH2	immune
TANK	immune
PIK3CG	immune
ARRB1	immune
RSAD2	immune
STAB2	immune
TBK1	immune
PDYN	immune
PDGFRB	immune
PDCD1	immune
PCSK2	immune
PCSK1	immune
ARG2	immune
AQP9	immune
FASLG	immune
APOH	immune
BIRC5	immune
ANXA6	immune
IL22	immune
VTN	immune
VIM	immune
VCAM1	immune
PRDX1	immune
GFAP	immune
GBP2	immune
ALB	immune
SLC29A3	immune
OAS1	immune
AGER	immune
UNC93B1	immune
TNFSF4	immune
NOS1	immune
ACTG1	immune
ACTA1	immune
ACO1	immune
SERPINA3	immune
IL8RA	immune
CCL15	immune
CCL14	immune
CCL16	immune
CCL19	immune
CCL18	immune
CCL17	immune
CCL26	immune
CCL22	immune
CCR3	immune
CCL4L2	immune
CCBP2	immune
CCR7	immune
CCL27	immune
CCR8	immune
CCRL1	immune
CCL2	immune
CCL21	immune
CCL7	immune
CCL3	immune
CCL11	immune
CCR5	immune
CCL23	immune
CCL25	immune
CCL3L3	immune
CCL4L1	immune
CCL3L1	immune
CCR1	immune
CCL24	immune
XCL2	immune
CXCR4	immune
CXCR6	immune
CCR4	immune
FAM19A5	immune
FAM19A3	immune
FAM19A4	immune
FAM19A1	immune
FAM19A2	immune
CCL14-CCL15	immune
PTK2B	immune
IL4	immune
CDH1	immune
LTBP1	immune
IL13	immune
IL10	immune
IL2	immune
PPARG	immune
FGR	immune
MIF	immune
CRP	immune
JAK2	immune
PTK2	immune
PTGDR	immune
CD86	immune
HCK	immune
VDR	immune
OLR1	immune
ADRBK1	immune
TXK	immune
RNASE2	immune
CD79A	immune
CD79B	immune
LYN	immune
SYK	immune
BTK	immune
BLNK	immune
VAV3	immune
VAV1	immune
VAV2	immune
RAC1	immune
RAC2	immune
RAC3	immune
PPP3CA	immune
PPP3CB	immune
PPP3CC	immune
CHP	immune
PPP3R1	immune
PPP3R2	immune
CHP2	immune
NFAT5	immune
NFATC1	immune
NFATC2	immune
NFATC3	immune
NFATC4	immune
HRAS	immune
KRAS	immune
NRAS	immune
FOS	immune
CARD11	immune
BCL10	immune
MALT1	immune
CHUK	immune
IKBKB	immune
IKBKG	immune
NFKBIA	immune
NFKBIB	immune
NFKBIE	immune
CD19	immune
CR2	immune
PIK3R5	immune
PIK3R1	immune
PIK3R2	immune
PIK3R3	immune
PIK3CA	immune
PIK3CB	immune
PIK3CD	immune
AKT3	immune
AKT1	immune
AKT2	immune
GSK3B	immune
INPP5D	immune
CD22	immune
CD72	immune
PTPN6	immune
LILRB3	immune
FCGR2B	immune
RASGRP3	immune
PLCG2	immune
PRKCB	immune
IFITM1	immune
IGH@	immune
IGHA1	immune
IGHA2	immune
IGHD	immune
IGHD@	immune
IGHD1-1	immune
IGHD1-14	immune
IGHD1-20	immune
IGHD1-26	immune
IGHD1-7	immune
IGHD2-15	immune
IGHD2-2	immune
IGHD2-21	immune
IGHD2-8	immune
IGHD3-10	immune
IGHD3-16	immune
IGHD3-22	immune
IGHD3-3	immune
IGHD3-9	immune
IGHD4-11	immune
IGHD4-17	immune
IGHD4-23	immune
IGHD4-4	immune
IGHD5-12	immune
IGHD5-18	immune
IGHD5-24	immune
IGHD5-5	immune
IGHD6-13	immune
IGHD6-19	immune
IGHD6-25	immune
IGHD6-6	immune
IGHD7-27	immune
IGHE	immune
IGHG1	immune
IGHG2	immune
IGHG3	immune
IGHG4	immune
IGHJ@	immune
IGHJ1	immune
IGHJ2	immune
IGHJ3	immune
IGHJ4	immune
IGHJ5	immune
IGHJ6	immune
IGHM	immune
IGHV@	immune
IGHV1-18	immune
IGHV1-2	immune
IGHV1-24	immune
IGHV1-3	immune
IGHV1-45	immune
IGHV1-46	immune
IGHV1-58	immune
IGHV1-69	immune
IGHV1-8	immune
IGHV1-C	immune
IGHV1-F	immune
IGHV2-26	immune
IGHV2-5	immune
IGHV2-70	immune
IGHV3-11	immune
IGHV3-13	immune
IGHV3-15	immune
IGHV3-16	immune
IGHV3-20	immune
IGHV3-21	immune
IGHV3-23	immune
IGHV3-30	immune
IGHV3-30-3	immune
IGHV3-30-5	immune
IGHV3-33	immune
IGHV3-35	immune
IGHV3-38	immune
IGHV3-43	immune
IGHV3-48	immune
IGHV3-49	immune
IGHV3-53	immune
IGHV3-64	immune
IGHV3-66	immune
IGHV3-7	immune
IGHV3-72	immune
IGHV3-73	immune
IGHV3-74	immune
IGHV3-9	immune
IGHV3-D	immune
IGHV3-H	immune
IGHV4-28	immune
IGHV4-30-1	immune
IGHV4-30-2	immune
IGHV4-30-4	immune
IGHV4-31	immune
IGHV4-34	immune
IGHV4-39	immune
IGHV4-4	immune
IGHV4-59	immune
IGHV4-61	immune
IGHV4-B	immune
IGHV5-51	immune
IGHV5-A	immune
IGHV6-1	immune
IGHV7-4-1	immune
IGHV7-81	immune
IGK@	immune
IGKC	immune
IGKDEL	immune
IGKJ@	immune
IGKJ1	immune
IGKJ2	immune
IGKJ3	immune
IGKJ4	immune
IGKJ5	immune
IGKV@	immune
IGKV1-12	immune
IGKV1-13	immune
IGKV1-16	immune
IGKV1-17	immune
IGKV1-27	immune
IGKV1-33	immune
IGKV1-37	immune
IGKV1-39	immune
IGKV1-5	immune
IGKV1-6	immune
IGKV1-8	immune
IGKV1-9	immune
IGKV1D-12	immune
IGKV1D-13	immune
IGKV1D-16	immune
IGKV1D-17	immune
IGKV1D-33	immune
IGKV1D-37	immune
IGKV1D-39	immune
IGKV1D-42	immune
IGKV1D-43	immune
IGKV1D-8	immune
IGKV2-24	immune
IGKV2-28	immune
IGKV2-30	immune
IGKV2-40	immune
IGKV2D-24	immune
IGKV2D-28	immune
IGKV2D-29	immune
IGKV2D-30	immune
IGKV2D-40	immune
IGKV3-11	immune
IGKV3-15	immune
IGKV3-20	immune
IGKV3-7	immune
IGKV3D-11	immune
IGKV3D-15	immune
IGKV3D-20	immune
IGKV3D-7	immune
IGKV4-1	immune
IGKV5-2	immune
IGKV6-21	immune
IGKV6D-21	immune
IGKV6D-41	immune
IGL@	immune
IGLC@	immune
IGLC1	immune
IGLC2	immune
IGLC3	immune
IGLC6	immune
IGLC7	immune
IGLJ@	immune
IGLJ1	immune
IGLJ2	immune
IGLJ3	immune
IGLJ4	immune
IGLJ5	immune
IGLJ6	immune
IGLJ7	immune
IGLV@	immune
IGLV1-36	immune
IGLV1-40	immune
IGLV1-44	immune
IGLV1-47	immune
IGLV1-50	immune
IGLV1-51	immune
IGLV10-54	immune
IGLV11-55	immune
IGLV2-11	immune
IGLV2-14	immune
IGLV2-18	immune
IGLV2-23	immune
IGLV2-33	immune
IGLV2-8	immune
IGLV3-1	immune
IGLV3-10	immune
IGLV3-12	immune
IGLV3-16	immune
IGLV3-19	immune
IGLV3-21	immune
IGLV3-22	immune
IGLV3-25	immune
IGLV3-27	immune
IGLV3-32	immune
IGLV3-9	immune
IGLV4-3	immune
IGLV4-60	immune
IGLV4-69	immune
IGLV5-37	immune
IGLV5-39	immune
IGLV5-45	immune
IGLV5-48	immune
IGLV5-52	immune
IGLV6-57	immune
IGLV7-43	immune
IGLV7-46	immune
IGLV8-61	immune
IGLV9-49	immune
C3	immune
C5	immune
CCL3L2	immune
CKLF	immune
CMA1	immune
CX3CL1	immune
CXCL17	immune
CYR61	immune
EDN1	immune
EDN2	immune
EDN3	immune
FGF10	immune
LECT2	immune
PPBPL1	immune
PROK2	immune
SAA1	immune
SAA2	immune
SBDS	immune
SEMA3A	immune
SEMA3B	immune
SEMA3C	immune
SEMA3D	immune
SEMA3E	immune
SEMA3F	immune
SEMA3G	immune
SEMA4A	immune
SEMA4B	immune
SEMA4C	immune
SEMA4D	immune
SEMA4F	immune
SEMA4G	immune
SEMA5A	immune
SEMA5B	immune
SEMA6A	immune
SEMA6B	immune
SEMA6C	immune
SEMA6D	immune
SEMA7A	immune
SLIT1	immune
SLIT2	immune
TNC	immune
TYMP	immune
C5AR1	immune
CCR9	immune
CCRL2	immune
CMKLR1	immune
CX3CR1	immune
CXCR3	immune
CXCR5	immune
CXCR7	immune
CYSLTR1	immune
CYSLTR2	immune
DARC	immune
EDNRA	immune
EDNRB	immune
FPR1	immune
FPR2	immune
GPR17	immune
GPR32	immune
GPR33	immune
GPR44	immune
GPR77	immune
IL8RB	immune
LTB4R2	immune
PLAUR	immune
PLXNA1	immune
PLXNA2	immune
PLXNA3	immune
PLXNA4	immune
PLXNB1	immune
PLXNB2	immune
PLXNB3	immune
PLXNC1	immune
PLXND1	immune
PTAFR	immune
ROBO1	immune
ROBO2	immune
RXFP3	immune
XCR1	immune
ADM	immune
ADM2	immune
AGRP	immune
AGT	immune
AMBN	immune
AMELX	immune
AMH	immune
ANGPTL5	immune
ANGPTL7	immune
APLN	immune
AREG	immune
ARMET	immune
ARMETL1	immune
ARTN	immune
AVP	immune
BDNF	immune
BMP1	immune
BMP10	immune
BMP15	immune
BMP2	immune
BMP3	immune
BMP4	immune
BMP5	immune
BMP6	immune
BMP7	immune
BMP8A	immune
BMP8B	immune
BTC	immune
C19orf10	immune
CALCA	immune
CALCB	immune
CAT	immune
CCK	immune
CD320	immune
CD70	immune
CECR1	immune
CER1	immune
CGA	immune
CGB	immune
CGB1	immune
CGB2	immune
CGB5	immune
CGB7	immune
CGB8	immune
CHGA	immune
CHGB	immune
CLCF1	immune
CLEC11A	immune
CMTM1	immune
CMTM2	immune
CMTM3	immune
CMTM4	immune
CMTM5	immune
CMTM6	immune
CMTM7	immune
CMTM8	immune
CNTF	immune
CORT	immune
CRH	immune
CSF1	immune
CSF2	immune
CSF3	immune
CSH1	immune
CSH2	immune
CSHL1	immune
CSPG5	immune
CTF1	immune
CTGF	immune
DKK1	immune
EBI3	immune
EGF	immune
EPGN	immune
EPO	immune
EREG	immune
ESM1	immune
FAM3B	immune
FAM3C	immune
FAM3D	immune
FGF1	immune
FGF11	immune
FGF12	immune
FGF13	immune
FGF14	immune
FGF16	immune
FGF17	immune
FGF18	immune
FGF19	immune
FGF20	immune
FGF21	immune
FGF22	immune
FGF23	immune
FGF3	immune
FGF4	immune
FGF5	immune
FGF6	immune
FGF7	immune
FGF8	immune
FGF9	immune
FIGF	immune
FIGNL2	immune
FLT3LG	immune
FSHB	immune
GAL	immune
GALP	immune
GAST	immune
GCG	immune
GDF1	immune
GDF10	immune
GDF11	immune
GDF2	immune
GDF3	immune
GDF5	immune
GDF6	immune
GDF7	immune
GDF9	immune
GDNF	immune
GH1	immune
GH2	immune
GHRH	immune
GHRL	immune
GIP	immune
GKN1	immune
GMFB	immune
GMFG	immune
GNRH1	immune
GNRH2	immune
GPHA2	immune
GPHB5	immune
GPI	immune
GREM1	immune
GREM2	immune
GRP	immune
GUCA2A	immune
HBEGF	immune
HDGF	immune
HDGFRP3	immune
IAPP	immune
IFNE	immune
IFNK	immune
IFNW1	immune
IGF1	immune
IGF2	immune
IL11	immune
IL12A	immune
IL16	immune
IL17B	immune
IL17C	immune
IL17D	immune
IL17F	immune
IL19	immune
IL1F10	immune
IL1F5	immune
IL1F6	immune
IL1F7	immune
IL1F8	immune
IL1F9	immune
IL1RN	immune
IL20	immune
IL21	immune
IL23A	immune
IL24	immune
IL25	immune
IL26	immune
IL28B	immune
IL3	immune
IL31	immune
IL32	immune
IL33	immune
IL34	immune
IL5	immune
IL6ST	immune
IL7	immune
IL9	immune
INHA	immune
INHBA	immune
INHBB	immune
INHBC	immune
INHBE	immune
INS	immune
INS-IGF2	immune
INSL3	immune
INSL4	immune
INSL5	immune
INSL6	immune
JAG1	immune
JAG2	immune
KGFLP1	immune
KGFLP2	immune
KITLG	immune
KL	immune
LACRT	immune
LEFTY1	immune
LEFTY2	immune
LHB	immune
LIF	immune
LRSAM1	immune
LTB	immune
LTBP2	immune
LTBP3	immune
LTBP4	immune
MDK	immune
MIA	immune
MLN	immune
MSTN	immune
NAMPT	immune
NDP	immune
NENF	immune
NGF	immune
NMB	immune
NODAL	immune
NOV	immune
NPFF	immune
NPPA	immune
NPPB	immune
NPPC	immune
NPY	immune
NRG1	immune
NRG2	immune
NRG3	immune
NRG4	immune
NRTN	immune
NTF3	immune
NTF4	immune
NTS	immune
NUDT6	immune
OGN	immune
OSGIN1	immune
OSM	immune
OSTN	immune
OXT	immune
P11	immune
PDGFA	immune
PDGFB	immune
PDGFC	immune
PDGFD	immune
PDGFRL	immune
PGF	immune
PMCH	immune
PNOC	immune
POMC	immune
PPBPL2	immune
PPY	immune
PRL	immune
PRLH	immune
PROK1	immune
PSPN	immune
PTH	immune
PTH2	immune
PTHLH	immune
PTN	immune
PYY	immune
QRFP	immune
RABEP1	immune
RABEP2	immune
REG1A	immune
RETN	immune
RETNLB	immune
RLN1	immune
RLN2	immune
RLN3	immune
SCG2	immune
SCGB3A1	immune
SCT	immune
SCYE1	immune
SECTM1	immune
SLURP1	immune
SPP1	immune
SST	immune
STC1	immune
STC2	immune
TAC1	immune
TDGF1	immune
TDGF3	immune
TG	immune
TGFA	immune
TGFB2	immune
TGFB3	immune
THPO	immune
TNFRSF11B	immune
TNFSF12	immune
TNFSF13	immune
TNFSF13B	immune
TNFSF14	immune
TNFSF15	immune
TNFSF18	immune
TNFSF8	immune
TNFSF9	immune
TOR2A	immune
TRH	immune
TSHB	immune
TSLP	immune
TXLNA	immune
UCN	immune
UCN2	immune
UCN3	immune
UTS2	immune
UTS2D	immune
VEGFB	immune
VEGFC	immune
VGF	immune
VIP	immune
ACVR1B	immune
ACVR1C	immune
ACVR2A	immune
ACVR2B	immune
ACVRL1	immune
ADCYAP1R1	immune
ADIPOR1	immune
ADIPOR2	immune
ADRB1	immune
ADRB2	immune
AGTR1	immune
AGTR2	immune
AMHR2	immune
ANGPT1	immune
ANGPT4	immune
ANGPTL1	immune
ANGPTL2	immune
ANGPTL3	immune
ANGPTL4	immune
ANGPTL6	immune
APLNR	immune
AR	immune
AVPR1A	immune
AVPR1B	immune
AVPR2	immune
BMPR1A	immune
BMPR1B	immune
BMPR2	immune
BRD8	immune
C3AR1	immune
CALCR	immune
CALCRL	immune
CNTFR	immune
CRHR1	immune
CRHR2	immune
CRIM1	immune
CRLF1	immune
CRLF2	immune
CRLF3	immune
CSF1R	immune
CSF2RA	immune
CSF2RB	immune
CSF3R	immune
EGFR	immune
ENG	immune
EPOR	immune
ESR1	immune
ESR2	immune
ESRRA	immune
ESRRB	immune
ESRRG	immune
FGFR1	immune
FGFR2	immune
FGFR3	immune
FGFR4	immune
FGFRL1	immune
FLT1	immune
FLT3	immune
FLT4	immune
FSHR	immune
GALR2	immune
GALR3	immune
GCGR	immune
GHR	immune
GHRHR	immune
GHSR	immune
GIPR	immune
GLP1R	immune
GLP2R	immune
GNRHR	immune
GPER	immune
HNF4A	immune
HNF4G	immune
HTR3A	immune
HTR3B	immune
HTR3C	immune
HTR3D	immune
HTR3E	immune
IFNGR2	immune
IGF1R	immune
IGF2R	immune
IL10RA	immune
IL10RB	immune
IL11RA	immune
IL11RB	immune
IL12RB1	immune
IL12RB2	immune
IL13RA1	immune
IL13RA2	immune
IL15RA	immune
IL15RB	immune
IL17RA	immune
IL17RB	immune
IL17RC	immune
IL17RD	immune
IL17RE	immune
IL18R1	immune
IL18RAP	immune
IL1R1	immune
IL1R2	immune
IL1RAP	immune
IL1RL1	immune
IL1RL2	immune
IL20RA	immune
IL20RB	immune
IL21R	immune
IL22RA1	immune
IL22RA2	immune
IL23R	immune
IL27RA	immune
IL2RA	immune
IL2RB	immune
IL2RG	immune
IL31RA	immune
IL3RA	immune
IL4R	immune
IL5RA	immune
IL6R	immune
IL9R	immune
INSR	immune
KDR	immune
LEPR	immune
LGR4	immune
LGR5	immune
LGR6	immune
LHCGR	immune
LIFR	immune
LTBR	immune
MC1R	immune
MC2R	immune
MC3R	immune
MC4R	immune
MCHR1	immune
MCHR2	immune
MET	immune
MLNR	immune
MPL	immune
MTNR1A	immune
MTNR1B	immune
NGFR	immune
NMBR	immune
NPR1	immune
NPR3	immune
NR0B1	immune
NR0B2	immune
NR1D1	immune
NR1D2	immune
NR1H2	immune
NR1H3	immune
NR1H4	immune
NR1I2	immune
NR1I3	immune
NR2C1	immune
NR2C2	immune
NR2E1	immune
NR2E3	immune
NR2F1	immune
NR2F2	immune
NR2F6	immune
NR3C1	immune
NR3C2	immune
NR4A1	immune
NR4A2	immune
NR4A3	immune
NR5A1	immune
NR5A2	immune
NR6A1	immune
NRP1	immune
NRP2	immune
OGFR	immune
OPRD1	immune
OPRK1	immune
OPRL1	immune
OPRM1	immune
OSMR	immune
OXTR	immune
PGR	immune
PGRMC2	immune
PPARA	immune
PPARD	immune
PRLHR	immune
PRLR	immune
PTGER1	immune
PTGER2	immune
PTGER3	immune
PTGER4	immune
PTGFR	immune
PTH1R	immune
PTH2R	immune
RARA	immune
RARB	immune
RARG	immune
RORA	immune
RORB	immune
RORC	immune
RXFP1	immune
RXFP2	immune
RXRA	immune
RXRB	immune
RXRG	immune
S1PR1	immune
S1PR2	immune
SCTR	immune
SDC1	immune
SDC2	immune
SDC3	immune
SDC4	immune
SORT1	immune
SSTR1	immune
SSTR2	immune
SSTR5	immune
ST2	immune
TACR1	immune
TEK	immune
TGFBR1	immune
TGFBR2	immune
TGFBR3	immune
THRA	immune
THRB	immune
TIE1	immune
TNFRSF10C	immune
TNFRSF10D	immune
TNFRSF11A	immune
TNFRSF12A	immune
TNFRSF13B	immune
TNFRSF13C	immune
TNFRSF14	immune
TNFRSF17	immune
TNFRSF18	immune
TNFRSF19	immune
TNFRSF1A	immune
TNFRSF1B	immune
TNFRSF21	immune
TNFRSF25	immune
TNFRSF4	immune
TNFRSF6B	immune
TNFRSF8	immune
TNFRSF9	immune
TRHR	immune
TSHR	immune
TUBB3	immune
VIPR1	immune
VIPR2	immune
PTPN11	immune
ICAM2	immune
ITGAL	immune
ITGB2	immune
PAK1	immune
NCR2	immune
TYROBP	immune
LCK	immune
FCGR3A	immune
FCGR3B	immune
LOC652578	immune
NCR1	immune
NCR3	immune
CD247	immune
ZAP70	immune
LCP2	immune
LAT	immune
PLCG1	immune
SH3BP2	immune
FYN	immune
SHC2	immune
SHC4	immune
SHC3	immune
SHC1	immune
GRB2	immune
SOS1	immune
SOS2	immune
ARAF	immune
BRAF	immune
RAF1	immune
HCST	immune
CD48	immune
CD244	immune
PRKCA	immune
PRKCG	immune
SH2D1B	immune
SH2D1A	immune
FAS	immune
GZMB	immune
PRF1	immune
CASP3	immune
BID	immune
CD3D	immune
CD3E	immune
CD3G	immune
PTPRC	immune
ITK	immune
TEC	immune
NCK1	immune
NCK2	immune
GRAP2	immune
PAK2	immune
PAK3	immune
PAK4	immune
PAK6	immune
PAK7	immune
RHOA	immune
CDC42	immune
CD28	immune
ICOS	immune
MAP3K8	immune
MAP3K14	immune
CTLA4	immune
CBLC	immune
CBL	immune
CBLB	immune
CDK4	immune
RASGRP1	immune
PDK1	immune
PRKCQ	immune
TRAC	immune
TRAJ1	immune
TRAJ2	immune
TRAJ3	immune
TRAJ4	immune
TRAJ5	immune
TRAJ6	immune
TRAJ7	immune
TRAJ8	immune
TRAJ9	immune
TRAJ10	immune
TRAJ11	immune
TRAJ12	immune
TRAJ13	immune
TRAJ14	immune
TRAJ15	immune
TRAJ16	immune
TRAJ17	immune
TRAJ18	immune
TRAJ19	immune
TRAJ20	immune
TRAJ21	immune
TRAJ22	immune
TRAJ23	immune
TRAJ24	immune
TRAJ25	immune
TRAJ26	immune
TRAJ27	immune
TRAJ28	immune
TRAJ29	immune
TRAJ30	immune
TRAJ31	immune
TRAJ32	immune
TRAJ33	immune
TRAJ34	immune
TRAJ35	immune
TRAJ36	immune
TRAJ37	immune
TRAJ38	immune
TRAJ39	immune
TRAJ40	immune
TRAJ41	immune
TRAJ42	immune
TRAJ43	immune
TRAJ44	immune
TRAJ45	immune
TRAJ46	immune
TRAJ47	immune
TRAJ48	immune
TRAJ49	immune
TRAJ50	immune
TRAJ52	immune
TRAJ53	immune
TRAJ54	immune
TRAJ56	immune
TRAJ57	immune
TRAJ58	immune
TRAJ59	immune
TRAJ61	immune
TRAV1-1	immune
TRAV1-2	immune
TRAV2	immune
TRAV3	immune
TRAV4	immune
TRAV5	immune
TRAV7	immune
TRAV8-1	immune
TRAV8-2	immune
TRAV8-3	immune
TRAV8-4	immune
TRAV8-6	immune
TRAV8-7	immune
TRAV9-1	immune
TRAV9-2	immune
TRAV10	immune
TRAV12-1	immune
TRAV12-2	immune
TRAV12-3	immune
TRAV13-1	immune
TRAV13-2	immune
TRAV14DV4	immune
TRAV16	immune
TRAV17	immune
TRAV18	immune
TRAV19	immune
TRAV20	immune
TRAV21	immune
TRAV22	immune
TRAV23DV6	immune
TRAV24	immune
TRAV25	immune
TRAV26-1	immune
TRAV26-2	immune
TRAV27	immune
TRAV29DV5	immune
TRAV30	immune
TRAV34	immune
TRAV35	immune
TRAV36DV7	immune
TRAV38-1	immune
TRAV38-2DV8	immune
TRAV39	immune
TRAV40	immune
TRAV41	immune
TRBC1	immune
TRBC2	immune
TRBD1	immune
TRBD2	immune
TRBJ1-1	immune
TRBJ1-2	immune
TRBJ1-3	immune
TRBJ1-4	immune
TRBJ1-5	immune
TRBJ1-6	immune
TRBJ2-1	immune
TRBJ2-2	immune
TRBJ2-3	immune
TRBJ2-4	immune
TRBJ2-5	immune
TRBJ2-6	immune
TRBJ2-7	immune
TRBV2	immune
TRBV3-1	immune
TRBV4-1	immune
TRBV4-2	immune
TRBV4-3	immune
TRBV5-1	immune
TRBV5-4	immune
TRBV5-5	immune
TRBV5-6	immune
TRBV5-7	immune
TRBV5-8	immune
TRBV6-1	immune
TRBV6-2	immune
TRBV6-3	immune
TRBV6-4	immune
TRBV6-5	immune
TRBV6-6	immune
TRBV6-7	immune
TRBV6-8	immune
TRBV6-9	immune
TRBV7-2	immune
TRBV7-3	immune
TRBV7-4	immune
TRBV7-6	immune
TRBV7-7	immune
TRBV7-8	immune
TRBV7-9	immune
TRBV9	immune
TRBV10-1	immune
TRBV10-2	immune
TRBV10-3	immune
TRBV11-1	immune
TRBV11-2	immune
TRBV11-3	immune
TRBV12-3	immune
TRBV12-4	immune
TRBV12-5	immune
TRBV13	immune
TRBV14	immune
TRBV15	immune
TRBV16	immune
TRBV17	immune
TRBV18	immune
TRBV19	immune
TRBV20-1	immune
TRBV24-1	immune
TRBV25-1	immune
TRBV27	immune
TRBV28	immune
TRBV29-1	immune
TRBV30	immune
TRDC	immune
TRDD1	immune
TRDD2	immune
TRDD3	immune
TRDJ1	immune
TRDJ2	immune
TRDJ3	immune
TRDJ4	immune
TRDV1	immune
TRDV2	immune
TRDV3	immune
TRGV9	immune
TRGV8	immune
TRGV5	immune
TRGV4	immune
TRGV3	immune
TRGV2	immune
TRGJP2	immune
TRGJP1	immune
TRGJP	immune
TRGJ2	immune
TRGJ1	immune
TRGC2	immune
TRGC1	immune
TRAV6	immune
