# Supplementary material for: Identification and Validation of Immune-Related Methylation Clusters for Predicting Immune Activity and Prognosis in Breast Cancer
Source: Front Immunol. 2021 Jun 30;12:704557. doi: 10.3389/fimmu.2021.704557 (PMC8278823; doi:10.3389/fimmu.2021.704557)
Supplement: Supplementary List 2 — A total of 226 IRMGs were found significantly related to the OS of breast cancer patients. [file Table_2.xlsx]

## Sheet: Supplementary list 2
cg26937148
cg12587766
cg27119415
cg11594731
cg13411229
cg21311834
cg06735472
cg04407470
cg18160072
cg20862496
cg20060080
cg13309174
cg10468702
cg08489410
cg24892069
cg13689066
cg07441143
cg00743540
cg27271532
cg10089919
cg00170003
cg08525001
cg16654152
cg26455711
cg09131339
cg04837722
cg06560379
cg02067350
cg25562664
cg01436586
cg18477816
cg08492707
cg10401017
cg04295372
cg01142811
cg03086663
cg08201311
cg00785029
cg03434780
cg01931840
cg11930353
cg11071407
cg07368061
cg10462820
cg23881601
cg08428486
cg16118367
cg27558594
cg11904056
cg05388545
cg05806233
cg27392775
cg04582974
cg08976717
cg24905901
cg05592483
cg15971888
cg18663307
cg06905726
cg18784113
cg05521175
cg02172616
cg09108314
cg21649118
cg04755409
cg24680248
cg15837086
cg22657351
cg26626042
cg09896211
cg16993043
cg10007189
cg14046477
cg02528319
cg24018633
cg02044612
cg01971789
cg27588321
cg12069468
cg08548498
cg06710195
cg06399029
cg20060178
cg19340889
cg00718513
cg22344841
cg08691775
cg13841734
cg00574379
cg22156128
cg01165683
cg08935793
cg05253480
cg16311306
cg01085328
cg24627299
cg14898223
cg25332265
cg08806496
cg15502903
cg15156469
cg16068383
cg23480341
cg14277298
cg02687417
cg16052388
cg20879601
cg10285420
cg01003803
cg15481539
cg07879739
cg09369954
cg05135644
cg12966875
cg12398330
cg22335872
cg15681255
cg20108693
cg01055695
cg21055933
cg14993712
cg04999329
cg27460943
cg08468472
cg07379601
cg22346081
cg03779097
cg16675708
cg22833603
cg27405644
cg23037321
cg06176124
cg17154159
cg08582720
cg06588247
cg23922433
cg16633817
cg13474011
cg00668559
cg00420884
cg12697789
cg21010566
cg07162905
cg24537121
cg14569576
cg06144675
cg08415434
cg04989070
cg16918595
cg00758229
cg26630792
cg00865724
cg06406619
cg05362517
cg13144143
cg14415079
cg18118703
cg19266578
cg03005293
cg13984515
cg10314459
cg05921232
cg20227592
cg14434745
cg13916961
cg10373030
cg19901994
cg04439159
cg27159096
cg07058109
cg01446971
cg01120369
cg20070090
cg22169791
cg06862167
cg27353085
cg21774926
cg13413384
cg06175243
cg05420994
cg21325631
cg16462297
cg16268160
cg12438576
cg25535027
cg03240473
cg24341722
cg05314350
cg23089438
cg02149446
cg05848175
cg06629337
cg15681462
cg04804565
cg13899097
cg09082480
cg26937038
cg14191360
cg11592640
cg13363525
cg08376016
cg18934106
cg12610867
cg09634802
cg27019645
cg25276849
cg26034934
cg02916809
cg24898863
cg16265078
cg08893449
cg17386213
cg10072309
cg10942339
cg14964327
cg26908755
cg16808156
cg09406989
cg03835824
cg06040872
cg13884115
cg15018934
cg22612448
cg22466784
cg26125600
cg00545196
