# Supplementary material for: Identification and Validation of Immune-Related Methylation Clusters for Predicting Immune Activity and Prognosis in Breast Cancer
Source: Front Immunol. 2021 Jun 30;12:704557. doi: 10.3389/fimmu.2021.704557 (PMC8278823; doi:10.3389/fimmu.2021.704557)
Supplement: Supplementary List 3 — The 61 IRMGs were used in prognostic prediction models. [file Table_3.xlsx]

## Sheet: Supplementary list 3
cg05253480
cg20862496
cg22344841
cg26937038
cg05848175
cg06560379
cg11592640
cg20108693
cg07441143
cg11071407
cg00743540
cg00668559
cg12966875
cg08548498
cg19266578
cg09406989
cg26034934
cg20060178
cg23480341
cg03005293
cg16462297
cg18663307
cg27460943
cg09634802
cg08201311
cg13411229
cg05592483
cg10401017
cg14191360
cg23037321
cg14993712
cg02172616
cg07162905
cg22612448
cg24627299
cg14046477
cg26908755
cg09369954
cg07058109
cg09108314
cg05806233
cg16265078
cg27353085
cg12697789
cg06735472
cg25562664
cg05521175
cg22346081
cg21774926
cg16633817
cg06629337
cg19901994
cg03779097
cg22466784
cg22657351
cg04755409
cg27019645
cg10942339
cg25332265
cg03240473
cg00785029
