# Supplementary material for: Identification and Validation of Immune-Related Methylation Clusters for Predicting Immune Activity and Prognosis in Breast Cancer
Source: Front Immunol. 2021 Jun 30;12:704557. doi: 10.3389/fimmu.2021.704557 (PMC8278823; doi:10.3389/fimmu.2021.704557)
Supplement: Supplementary List 4 — The positions of the 18 IRMGs in the corresponding genes. [file Table_4.xlsx]

## Sheet: Supplementary list 4
Composite Element REF	Chromosome	Start	End	Gene_Type	CGI_Coordinate	Feature_Type
cg00668559	chr6	44263240	44263241	protein_coding;protein_coding;protein_coding;protein_coding	CGI:chr6:44265143-44265710	N_Shore
cg00743540	chr3	57163392	57163393	protein_coding;protein_coding;protein_coding;protein_coding;protein_coding;protein_coding	CGI:chr3:57164215-57165458	N_Shore
cg02172616	chr11	86244496	86244497	protein_coding;protein_coding;protein_coding;protein_coding;protein_coding;protein_coding	CGI:chr11:86244343-86244548	Island
cg03240473	chr21	42106552	42106553	protein_coding;protein_coding;protein_coding;protein_coding;sense_overlapping	CGI:chr21:42106460-42106707	Island
cg03779097	chr20	64095690	64095691	protein_coding;protein_coding;protein_coding	CGI:chr20:64098403-64098806	N_Shelf
cg06735472	chr21	41315617	41315618	protein_coding;protein_coding;protein_coding;protein_coding;protein_coding	CGI:chr21:41316598-41317158	N_Shore
cg09108314	chr4	122855004	122855005	protein_coding;protein_coding;protein_coding	CGI:chr4:122826585-122827825	.
cg09369954	chr1	32198162	32198163	protein_coding;protein_coding	CGI:chr1:32200630-32200859	N_Shelf
cg10942339	chr6	31506266	31506267	protein_coding;protein_coding;protein_coding;protein_coding	CGI:chr6:31497683-31498411	.
cg12697789	chr4	186069271	186069272	protein_coding;protein_coding	CGI:chr4:186104578-186105719	.
cg14993712	chr7	139036040	139036041	protein_coding	CGI:chr7:139035298-139036273	Island
cg16265078	chr11	86244384	86244385	protein_coding;protein_coding;protein_coding;protein_coding;protein_coding;protein_coding	CGI:chr11:86244343-86244548	Island
cg16633817	chr3	77317402	77317403	protein_coding;protein_coding;protein_coding;protein_coding;protein_coding;processed_pseudogene	CGI:chr3:77098016-77098248	.
cg19266578	chr20	64080376	64080377	protein_coding;protein_coding;protein_coding;protein_coding;protein_coding;protein_coding	CGI:chr20:64079416-64080392	Island
cg19901994	chr8	27430629	27430630	protein_coding;protein_coding;protein_coding;protein_coding;protein_coding;protein_coding;protein_coding;protein_coding	CGI:chr8:27463397-27463759	.
cg20862496	chr8	142742316	142742317	protein_coding	CGI:chr8:142739050-142739892	S_Shelf
cg25562664	chr3	119810301	119810302	protein_coding;protein_coding;protein_coding;protein_coding;protein_coding	CGI:chr3:119810073-119810312	Island
cg27460943	chr4	148441657	148441658	protein_coding;protein_coding;protein_coding;protein_coding;protein_coding	CGI:chr4:148442060-148445904	N_Shore
